# Supplementary material for: Potential Stereoselective Binding of Trans-(±)-Kusunokinin and Cis-(±)-Kusunokinin Isomers to CSF1R
Source: Molecules. 2022 Jun 29;27(13):4194. doi: 10.3390/molecules27134194 (PMC9268608; doi:10.3390/molecules27134194)
Supplement: Supplementary file 1 [file molecules-27-04194-s001.zip]

Archive with 1 entries (1 files):
- molecules-1780008-supplementary.pdf
